# Supplementary material for: Pseudomonas fluorescens Pneumonia: A Case Report and Review of the Literature
Source: Microorganisms. 2026 May 22;14(6):1169. doi: 10.3390/microorganisms14061169 (PMC13304316; doi:10.3390/microorganisms14061169)
Supplement: Supplementary file 1 [file microorganisms-14-01169-s001.zip]

Archive with 1 entries (1 files):
- microorganisms-4263319-supplementary.pdf
